# Supplementary material for: Protein Biochemistry and Molecular Modeling of the Intra-Melanosomal Domain of Human Recombinant Tyrp2 Protein and OCA8-Related Mutant Variants
Source: Int J Mol Sci. 2022 Jan 24;23(3):1305. doi: 10.3390/ijms23031305 (PMC8836267; doi:10.3390/ijms23031305)
Supplement: Supplementary file 1 [file ijms-23-01305-s001.zip]

Archive with 1 entries (1 files):
- ijms-1522598-supplementary.pdf
